# Supplementary material for: Working memory representations in visual cortex mediate distraction effects
Source: Nat Commun. 2021 Aug 5;12:4714. doi: 10.1038/s41467-021-24973-1 (PMC8342709; doi:10.1038/s41467-021-24973-1)
Supplement: Supplementary file 3 — Source Data [file 41467_2021_24973_MOESM3_ESM.xlsx]

## Sheet: Figure 1DE
	dist absent	dist present
D.	6.248	6.61
E.	360	380

## Sheet: Figure 5B
dist-absent
means	V1-3	V3AB	hV4	LO1	IPS0/1	IPS2/3	sPCS
PRE	0.3268	0.5003	0.3555	0.4536	0.4118	0.3123	0.2006
DIST	0.2395	0.2803	0.1865	0.2211	0.2888	0.289	0.1858
POST	0.2371	0.2805	0.1762	0.2639	0.2678	0.2893	0.1633
dist-present
	V1-3	V3AB	hV4	LO1	IPS0/1	IPS2/3	sPCS
PRE	0.307	0.4901	0.2927	0.3481	0.3801	0.2179	0.1496
DIST	0.1467	0.1015	0.0617	0.1004	0.1128	0.1429	0.0607
POST	0.1712	0.232	0.1466	0.1777	0.2096	0.21	0.1315
Individual Datapoitnts
dist-absent									dist-present
	V1-3	V3AB	hV4	LO1	IPS0/1	IPS2/3	sPCS			V1-3	V3AB	hV4	LO1	IPS0/1	IPS2/3	sPCS
PRE									PRE
subj1	0.1113	0.1872	0.1678	0.2339	0.1058	0.1937	0.2197		subj1	0.0681	0.1354	0.0661	0.0318	0.2184	0.092	0.0826
subj2	0.2599	0.4246	0.3895	0.477	0.4591	0.2739	-0.0011		subj2	0.2172	0.3677	0.356	0.3315	0.4264	0.2245	0.0525
subj3	0.4584	0.827	0.4817	0.5756	0.6188	0.3519	0.1391		subj3	0.5108	0.9279	0.4221	0.5638	0.6321	0.2967	0.1524
subj4	0.2683	0.5012	0.4013	0.4842	0.3325	0.3191	0.0872		subj4	0.2254	0.4553	0.2475	0.3245	0.2492	0.1922	0.1773
subj5	0.3743	0.4643	0.391	0.4194	0.456	0.4118	0.2765		subj5	0.3507	0.4886	0.3267	0.3997	0.3595	0.2535	0.2242
subj6	0.3178	0.4648	0.3997	0.5631	0.3866	0.2475	0.3501		subj6	0.3441	0.4683	0.3555	0.5107	0.3152	0.1683	0.1761
subj7	0.4972	0.6332	0.245	0.4219	0.5235	0.3884	0.3329		subj7	0.4324	0.5879	0.3117	0.275	0.4601	0.2982	0.1817
DIST									DIST
subj1	0.1966	0.1636	0.2257	0.1921	0.1221	0.1609	0.139		subj1	0.1221	0.0653	0.0657	0.1095	0.077	0.0728	0.0134
subj2	0.3641	0.4727	0.3877	0.4583	0.4518	0.4346	0.2204		subj2	0.2115	0.2041	0.1384	0.2011	0.2291	0.2551	0.0855
subj3	0.2295	0.263	0.0666	0.1304	0.2547	0.2614	0.1894		subj3	0.1408	0.0507	0.102	0.118	0.0621	0.1546	0.0859
subj4	0.1692	0.256	0.2846	0.262	0.3045	0.2496	0.1626		subj4	0.1035	0.1095	0.0648	0.0798	0.0973	0.1312	0.0875
subj5	0.1862	0.2603	0.1522	0.147	0.2097	0.337	0.1862		subj5	0.1274	0.1874	0.0232	0.1778	0.1759	0.167	0.1215
subj6	0.1997	0.1867	0.0547	0.0315	0.2767	0.2079	0.1004		subj6	0.1322	0.0175	0.0136	-0.0257	0.0544	0.0912	-0.0026
subj7	0.3307	0.3599	0.134	0.3264	0.4019	0.3718	0.3027		subj7	0.083	0.0758	0.0247	0.0422	0.0937	0.1282	0.034
POST									POST
subj1	0.1444	0.0687	0.1139	0.1101	0.0647	0.1054	0.1636		subj1	0.0949	0.0342	0.0644	0.0936	-0.003	0.048	0.0121
subj2	0.3426	0.3962	0.2915	0.4446	0.3275	0.4034	0.1832		subj2	0.2427	0.2687	0.242	0.2472	0.2492	0.3187	0.1165
subj3	0.2513	0.3313	0.1969	0.3674	0.3113	0.297	0.159		subj3	0.2223	0.2969	0.2464	0.1967	0.2195	0.1313	0.1597
subj4	0.2502	0.281	0.2947	0.4143	0.3093	0.2451	0.2364		subj4	0.196	0.3041	0.2299	0.2157	0.2945	0.2701	0.1987
subj5	0.1331	0.2468	0.0825	0.1901	0.2206	0.4723	0.0842		subj5	0.1768	0.2505	0.0949	0.1642	0.2037	0.2715	0.1688
subj6	0.171	0.2547	0.0883	0.025	0.2252	0.0949	0.0552		subj6	0.0874	0.2251	0.0848	0.1694	0.2139	0.1813	0.1255
subj7	0.3672	0.3848	0.1654	0.2956	0.4161	0.4072	0.2615		subj7	0.1781	0.2447	0.0635	0.1569	0.2892	0.249	0.139

## Sheet: Figure 6 DE
D.	LORO
means	V1-3	V3AB	hV4	LO1	IPS0/1	IPS2/3	sPCS
PRE	0.2084	0.3065	0.2089	0.2332	0.2698	0.1964	0.0676
DIST	0.0962	0.1318	0.0511	0.0818	0.0869	0.1368	0.0518
POST	0.1279	0.2028	0.096	0.1436	0.163	0.161	0.0605
	IND MODEL
means	V1-3	V3AB	hV4	LO1	IPS)/1	IPS2/3	sPCS
PRE	0.307	0.4901	0.2979	0.3481	0.3801	0.2179	0.1496
DIST	0.1315	0.1015	0.0617	0.1004	0.1128	0.1429	0.0607
POST	0.1712	0.232	0.1466	0.1777	0.2096	0.21	0.1315
E.	V1-3	V3AB	hV4	LO1	IPS)/1	IPS2/3	sPCS		V1-3	V3AB	hV4	LO1	IPS)/1	IPS2/3	sPCS
TRNPRE/TSTPOST means	0.0836	0.1279	0.0774	0.1004	0.117	0.1227	0.0562	TRNPOST/TSTPRE means	0.1514	0.3627	0.1573	0.1851	0.276	0.1676	0.093
subj1	0.0209	0.0629	0.1253	0.0236	0.0459	-0.0139	0.0201	subj1	0.0434	0.0262	0.0661	0.0337	0.0491	0.0305	0.0375
subj2	0.1779	0.1936	0.1094	0.1249	0.1864	0.2503	0.0885	subj2	0.2299	0.4225	0.3102	0.247	0.4162	0.2602	0.1635
subj3	0.0739	0.0995	0.0386	0.0891	0.085	0.1365	0.0716	subj3	0.2069	0.5547	0.2202	0.2793	0.4965	0.2802	0.1263
subj4	0.0686	0.1792	0.0679	0.1375	0.1142	0.0644	0.0941	subj4	0.033	0.2355	0.0432	0.0333	0.117	0.0737	0.0867
subj5	0.1081	0.1455	0.0588	0.1078	0.098	0.1744	0.0373	subj5	0.2459	0.3453	0.2077	0.2357	0.2269	0.1656	0.0637
subj6	0.0614	0.1333	0.0456	0.0893	0.1353	0.0396	0.0085	subj6	0.1133	0.3924	0.1188	0.2064	0.2466	0.0729	0.0798
subj7	0.0746	0.1279	0.0969	0.129	0.1541	0.2078	0.0734	subj7	0.1874	0.5621	0.205	0.2604	0.3795	0.2898	0.0931
D.	IND
Individual Datapoints	V1-3	V3AB	hV4	LO1	IPS0/1	IPS2/3	sPCS
PRE
subj1	0.0401	0.0626	0.1057	0.1354	0.0661	0.0318	0.2076
subj2	0.1548	0.2324	0.2739	0.3677	0.356	0.3315	0.4362
subj3	0.2925	0.4257	0.6579	0.9279	0.4221	0.5638	0.7364
subj4	0.1264	0.1983	0.3015	0.4553	0.2475	0.3245	0.3006
subj5	0.0956	0.2716	0.5263	0.4886	0.3267	0.3997	0.3706
subj6	0.1724	0.3495	0.437	0.4683	0.3555	0.5107	0.3383
subj7	0.3686	0.4074	0.501	0.5879	0.3117	0.275	0.5006
DIST
subj1	0.157	0.1247	0.0759	0.0653	0.0657	0.1095	0.0749
subj2	0.1954	0.2242	0.223	0.2041	0.1384	0.2011	0.2166
subj3	0.1351	0.1415	0.1474	0.0507	0.102	0.118	0.0485
subj4	0.0246	0.1075	0.1419	0.1095	0.0648	0.0798	0.0667
subj5	0.074	0.1192	0.1587	0.1874	0.0232	0.1778	0.1795
subj6	0.1779	0.1356	0.0971	0.0175	0.0136	-0.0257	0.0395
subj7	0.0776	0.0768	0.1025	0.0758	0.0247	0.0422	0.0862
POST
subj1	0.1252	0.0905	0.0744	0.0342	0.0644	0.0936	-0.0028
subj2	0.2356	0.249	0.2423	0.2687	0.242	0.2472	0.235
subj3	0.2219	0.2038	0.2431	0.2969	0.2464	0.1967	0.2552
subj4	0.1183	0.1699	0.263	0.3041	0.2299	0.2157	0.3045
subj5	0.1118	0.1741	0.2062	0.2505	0.0949	0.1642	0.1951
subj6	0.0511	0.0716	0.1202	0.2251	0.0848	0.1694	0.2274
subj7	0.1795	0.1659	0.192	0.2447	0.0635	0.1569	0.2912
Individual Datapoints
LORO	V1-3	V3AB	hV4	LO1	IPS0/1	IPS2/3	sPCS
PRE
subj1	0.0367	0.0538	0.0886	0.1916	0.0907	0.0818	0.2305
subj2	0.2404	0.2664	0.2766	0.3399	0.3015	0.299	0.3422
subj3	0.2014	0.2472	0.3051	0.3559	0.239	0.304	0.3471
subj4	0.0309	0.0854	0.1865	0.2705	0.1736	0.1988	0.1706
subj5	0.0892	0.1937	0.298	0.31	0.2402	0.2218	0.2637
subj6	0.2044	0.2752	0.3206	0.3345	0.244	0.3108	0.2968
subj7	0.1513	0.2083	0.2841	0.3433	0.1735	0.2162	0.3286
DIST
subj1	0.1229	0.0853	0.0644	0.0221	0.0324	0.0536	0.0305
subj2	0.2328	0.2272	0.228	0.2403	0.1098	0.1526	0.2156
subj3	0.1037	0.1091	0.1311	0.1779	0.1304	0.0845	0.1119
subj4	-0.0106	0.0498	0.0391	0.1195	0.0345	0.1184	0.0686
subj5	-0.0252	-0.0052	0.0245	0.1256	-0.1059	0.0555	0.1024
subj6	0.1872	0.1932	0.1738	0.1681	0.12	0.0906	0.0766
subj7	-0.0124	0.0252	0.0492	0.0694	0.0367	0.0178	-0.0283
POST
subj1	0.0356	0.0081	0.0343	-0.0099	0.0019	0.0301	-0.1022
subj2	0.2539	0.2186	0.2257	0.2936	0.1607	0.238	0.2779
subj3	0.1287	0.1503	0.166	0.2465	0.2057	0.1572	0.2255
subj4	0.1011	0.1075	0.141	0.2306	0.0412	0.2401	0.205
subj5	0.0012	0.0721	0.1196	0.2004	0.0311	0.0542	0.0735
subj6	0.1344	0.1847	0.2235	0.2475	0.1678	0.1763	0.2351
subj7	0.0829	0.082	0.1228	0.2109	0.0639	0.1095	0.2205

## Sheet: Figure 7A
A.
mean =1.084
subj1	0.6586
subj2	0.7437
subj3	1.0101
subj4	-0.0757
subj5	1.5314
subj6	1.903
subj7	1.8185
C.	V1-3	V3AB	hV4	LO1	IPS0/1	IPS2/3	sPCS
fisher-z mean	0.3151	0.0171	0.0199	0.102	0.0123	0.0543	-0.0796
subj1	0.2162	0.1605	-0.1427	0.3298	-0.0106	0.453	0.1982
subj2	0.0138	-0.2139	0.2686	0.1062	0.1434	0.0411	-0.1122
subj3	0.4455	-0.1644	0.3224	0.0589	-0.3245	-0.3205	-0.1284
subj4	0.3853	-0.0776	-0.1604	0.1545	0.0857	-0.2021	-0.2083
subj5	0.0462	0.1643	0.1216	-0.2039	0.2478	0.154	-0.1206
subj6	0.4301	0.0753	0.2914	-0.0704	0.1376	0.3324	0.1056
subj7	0.6684	0.1759	-0.561	0.3388	-0.193	-0.0776	-0.2915
E.	V1-3	V3AB	hV4	LO1	IPS0/1	IPS2/3	sPCS
Rho	0.535	-0.155	0.0656	0.0941	0.207	-0.0102	-0.4043
